# Supplementary material for: In Silico Analysis of Anti-Inflammatory and Antioxidant Properties of Bioactive Compounds from Crescentia cujete L
Source: Molecules. 2023 Apr 18;28(8):3547. doi: 10.3390/molecules28083547 (PMC10145697; doi:10.3390/molecules28083547)
Supplement: Supplementary file 1 [file molecules-28-03547-s001.zip]

Archive with 1 entries (1 files):
- molecules-2317849-supplementary.pdf
